# Supplementary material for: Impact of various types of near work and time spent outdoors at different times of day on visual acuity and refractive error among Chinese school-going children
Source: PLoS One. 2019 Apr 26;14(4):e0215827. doi: 10.1371/journal.pone.0215827 (PMC6485919; doi:10.1371/journal.pone.0215827)
Supplement: S1 File — (ZIP) [file pone.0215827.s001.zip]

Archive with 7 entries (4 files):
- Related survey questions/
- Related survey questions/Related survey questions-CN.doc
- __MACOSX/
- __MACOSX/Related survey questions/
- __MACOSX/Related survey questions/._Related survey questions-CN.doc
- Related survey questions/Related survey questions-EN .docx
- __MACOSX/Related survey questions/._Related survey questions-EN .docx
